# Supplementary material for: Thickness-Dependent Photoelectrochemical Water Splitting Properties of Self-Assembled Nanostructured LaFeO3 Perovskite Thin Films
Source: Nanomaterials (Basel). 2021 May 21;11(6):1371. doi: 10.3390/nano11061371 (PMC8224280; doi:10.3390/nano11061371)
Supplement: Supplementary file 1 [file nanomaterials-11-01371-s001.zip]

Archive with 1 entries (1 files):
- nanomaterials-1225349-supplementary.pdf
